# Supplementary material for: Phosphatidic Acid Reverses Obesity Induced by a High-Fat, High-Sugar Diet at the Transcriptional Level
Source: Genes (Basel). 2025 Sep 19;16(9):1112. doi: 10.3390/genes16091112 (PMC12469495; doi:10.3390/genes16091112)
Supplement: Supplementary file 1 [file genes-16-01112-s001.zip]

Archive with 2 entries (2 files):
- Supplemantary Material - revised.pdf
- Supplementary Table1.xlsx
