# Supplementary material for: Phosphatidic Acid Reverses Obesity Induced by a High-Fat, High-Sugar Diet at the Transcriptional Level
Source: Genes (Basel). 2025 Sep 19;16(9):1112. doi: 10.3390/genes16091112 (PMC12469495; doi:10.3390/genes16091112)
Supplement: Supplementary file 1 [file genes-16-01112-s001.zip › Supplementary Table1.xlsx]

## Sheet: gene list
gene_short_name	ND_1	ND_2	HFD_1	HFD_2	1%PA_1	1%PA_2
1700067K01Rik	0.52	0.46	1.13	1.27	0.44	0.58
2010003K11Rik	9.46	7.44	20.23	16.28	7.87	7.05
2900009J06Rik	0.83	0.59	1.43	1.67	0.24	0.26
4930539J05Rik	1.21	1.09	0.23	0.18	0.72	0.9
9430065F17Rik	0.39	0.12	2.57	2.23	0.37	0.41
A430078G23Rik	0.09	0.17	1.38	1.25	0.35	0.32
Adam33	0.21	0.3	0.87	0.86	0.13	0.38
Adamts13	1.89	1.78	4.75	5.41	2.49	1.84
Adrbk2	1.77	1.89	0.89	0.58	1.75	1.3
Ago2	1.77	1.47	0.63	0.83	1.51	1.54
AW495222	0.95	0.62	10.34	8.21	0.83	0.29
B430010I23Rik	0.17	0.07	0.6	0.45	0.13	0.13
Bcl6	3.03	2.21	21.62	20.44	5.04	5.21
Bricd5	0.27	0.37	2.53	2.27	0.71	0.46
Btg3	2.1	2.25	1.03	0.77	2.4	2.14
C330013J21Rik	2.75	2.5	6.93	6.72	3.07	3
Car11	0.08	0.24	0.74	0.91	0.34	0.33
Ccna2	0.39	0.3	0.97	0.86	0.46	0.29
Ccr5	2.79	3.05	0.79	0.95	2.69	2.6
Cd163	9.32	8.46	2.3	3.66	6.99	5.79
Cd180	1.24	1.3	0.36	0.38	1.39	0.71
Chp2	3.76	3.26	1.06	1.28	2.46	2.4
Cidec	1.9	1.58	12.5	11.51	3.03	3.02
Ciita	0.4	0.75	0.25	0.27	0.64	0.48
Cish	12.56	12.68	2.54	1.47	4.75	4.83
Clec7a	2.79	2.45	1.43	1.04	4.07	2.67
Crym	1.26	1.21	3.84	3.14	1.75	1.68
Cyp2g1	6.43	4.4	2.06	1.27	3.63	3.13
Cyyr1	1.36	1.22	0.5	0.5	1.14	1.79
Dct	8.26	10.78	1.32	1.38	3.31	3.9
Ddit4	2.84	3.43	7.69	7.97	3.9	3.32
Dock3	0.45	1.04	2.42	2.51	0.58	1.15
E030024N20Rik	0.06	0.06	0.62	0.42	0.09	0.08
E130218I03Rik	1.07	1.62	6.4	5.2	1.21	1.39
Eme1	0.09	0.17	0.94	0.66	0.12	0.11
Entpd1	2.25	2.26	0.87	0.79	2.37	1.46
Fabp5	43.45	39.01	13.3	10.49	23.08	25.22
Fabp7	6.09	7.51	2.22	3.16	6.18	6.05
Fam129a	1.64	1.45	0.68	0.76	1.63	1.37
Fcgr3	9.59	7.79	3.42	4.75	9.51	7.35
Fgf21	2.47	2.97	78.61	78	16.11	16.22
Gabbr2	0	0.46	3.27	4.29	0.9	0.96
Gadd45a	6.11	7.25	30.1	28.12	12.53	16.06
Gbp2b	2.46	1.76	0.64	0.56	1.49	1.14
Gm11127	0.32	0.14	1.08	1.25	0.47	0.24
Gm12070	6	6.07	0.68	0.54	4.47	5.02
Gm12338	3.9	6.06	0.19	0.36	4.37	3.8
Gm17821	0.05	0.07	0.83	0.83	0.04	0.04
Gm4737	6.6	3.94	0	0	4.25	5.27
Gm5148	7.59	7.1	0.08	0	6.06	7.02
Gm6484	47.75	49.41	191.5	176.88	44.66	54.86
H2-DMb1	7.23	6.77	2.4	2.08	6.11	4.56
Hamp2	30.79	38.5	325.35	351.7	26.17	41.53
Hba-a1,Hba-a2	57.42	55.52	99.91	146.73	58.85	53.6
Hist1h4h	18.44	23.67	5.93	9.85	17.39	21.15
Hk2	0.54	0.58	0.18	0.25	0.45	0.56
Ifi27l2b	7.42	7.15	23.16	23.2	11.29	11.13
Il1f9	0.19	0.22	0.54	0.65	0.13	0.09
Klrk1	0.67	0.68	0.38	0.24	0.9	0.45
Lyz1	1.77	1.38	6.07	8.39	1.89	1.57
Marco	10.13	9.08	36.77	41.22	8.35	7.89
Mfsd2a	6.93	7.59	16.97	17.85	7.44	9
Mir122	0.84	0.95	2.77	2.93	0.94	0.95
Mnda	1.98	1.11	0.56	0.51	1.56	1.13
Ms4a6d	2.36	1.71	1.06	0.83	1.94	1.84
Mup1	2269.95	1777.72	80.1	99.49	695.37	499.19
Mup12	813.47	984.94	31.33	31.56	159.47	109.56
Mup13	14.17	15.23	2.6	2.96	13.37	8.19
Mup16	446.9	342.21	30.66	35.79	188.65	131.21
Mup17	922.04	541.62	219.95	223.49	1291.13	1044.22
Mup8	21.58	20.46	4.02	3.6	10.09	7.35
Mup9	95.82	67.48	5.19	6.96	79.47	56.22
Myc	2.62	3.54	1.16	0.78	2.67	2.33
Ntrk2	0.09	0.13	0.79	0.63	0.16	0.19
Olfr613	0.18	0.32	1.24	1.07	0.29	0.26
Pdxp	0.16	0.11	0.64	0.61	0.22	0.29
Pdzd9	0.08	0.24	0.84	0.9	0.37	0.14
Pnpla3	0.36	0.2	1.16	0.8	0.34	0.32
Pomc	0.24	0.4	1.2	0.98	0.44	0.27
Pp2d1	0.16	0.09	1.38	1.24	0.22	0.17
Psg23	0.19	0.13	2.68	2.23	0.31	0.12
Rad9a	1.86	2.05	7.13	6.3	1.97	1.97
Rec8	1.33	0.76	2.48	2.46	1.35	1.01
Rgs16	50.86	52.85	136.63	124.42	56.14	51.05
Rpl14-ps1	5.23	5.59	0	0	3.84	3.93
Rplp2-ps1,Wdr89	0.58	1.48	3.01	3.2	0.53	1.01
Rps15a-ps4	0.22	0.49	2.94	3.57	0	0.11
Rwdd2a	0.51	0.27	1.11	1.28	0.67	0.51
Saa1	244.78	245.43	95.32	76.18	278.35	257.02
Scgb1a1	0	13.82	0	0	0	16.01
Serpina1e	8253.03	8353.24	1970.84	2000.32	5059.93	5113.95
Sipa1l2	2.06	2.14	0.9	1	2.21	1.88
Slc16a4	1.4	0.81	2.73	3.2	0.83	1.36
Slc22a27	0.72	0.51	3.69	3.91	2.16	1.15
Slc7a8	2.04	1.9	0.97	0.78	2.13	1.75
Snx22	13.37	13.48	35.53	33.54	17.1	14.57
Socs1	0.84	1.04	0.4	0.41	0.89	0.82
Sptbn2	1.5	1.36	3.26	3.41	1.83	1.47
Sulf2	2.36	2.05	0.2	0.25	0.59	0.8
Tcea2	0.59	0.3	1.16	1.22	0.66	0.5
Tgtp2	2.12	1.61	0.48	0.53	1.46	1.16
Tomm6os	0.49	0.75	2.13	2.71	0.77	0.72
Vcam1	5.55	4.98	2.35	2.49	6.11	3.95
Zfp488	1	1.05	3.36	3.64	1.43	1.51
Zfp593	2.16	2.15	4.28	4.48	2.11	2.02
